# Supplementary material for: Genome-wide identification and expression analysis of calmodulin-like (CML) genes in Chinese cabbage (Brassica rapa L. ssp. pekinensis)
Source: BMC Genomics. 2017 Nov 2;18:842. doi: 10.1186/s12864-017-4240-2 (PMC5668983; doi:10.1186/s12864-017-4240-2)
Supplement: Supplementary file 1 — The information on BrCML genes in Chinese cabbage. (XLSX 22 kb) [file 12864_2017_4240_MOESM1_ESM.xlsx]

## Sheet: Table S1
Table S1 The information on BrCML genes in Chinese cabbage
Name	NCBI Accession	BRAD ID	Number of Ef-hand domain	Molecular weight	Theoretical pI	Instability index	Aliphatic index	Grand average of hydropathicity (GRAVY)	Protein sequences
BrCML1	XM_009124993.1	Bra039845	4	21518.7	8.88	53.07	76.3	-0.517	MSNVNFLELQYKLSKNKMLRKPSRLFSRDRQSSGLSSPGPVGVPQPTINEMRRVFNRFDSDKDGKISQTEYKVVLRALGQERAIQDVPKIFKAADLDGDGFIDFKEFIDAHKRSGGIRSLDIRNAFWTFDLNGDGKISAEEVMSVLRKLGERCNLEDCKRMVRAVDADGDGLVNMEEFMRMMTQSMNIV
BrCML2-1	XM_009109417.2	Bra034907	4	17356.7	4.56	34.51	62.17	-0.597	MDRAELSRVFKMFDKNGDGKIAKNELRDFFKSVGILVPENEIKEMIEKMDVNGDGFMDIDEFGSLYQEMMEEKEEEEDMREAFRVFDQNGDGFITDEELRSVLASMGLKQGRTLEGCRKMISKVDVDGDGMVNFKEFKQMMRGGGFAALSSN
BrCML2-2	XM_009141408.2	Bra032677	4	17156.4	4.43	32.8	65.39	-0.506	MDSGELSRVFQIFDKNGDGKIAKNELREFFKSVGILIPEKEINEMIAKMDVNGDGFMDIDEFGSLYQEMMEENEEEEDMREAFRVFDQNGDGFITGEELRSVLASMGLKQGRTLEDCKKMISKVDVDGDGMVNFKEFKQMMRGGGFAALSSS
BrCML3-1	XM_009148821.2	-	4	17396.5	4.23	42.31	83.4	-0.486	MDQTELSRIFQMFDRNGDGKITKQELNDSLENLGIYIPDKDLVQMIEKIDLNGDGYVDIEEFGGLYQSIMDDRDEEEDIIEAFNVFDQNRDGFITVEELRSVLSSLGLKQGRTLEDCKRMISKVDVDGDGMVNFKEFKQMMKGGGFAALESSL
BrCML3-2	XM_009136724.2	Bra001254	4	17387.5	4.29	36.96	75.16	-0.592	MDQAELSRIFQMFDRNGDGKITKQELNDSLENVGIYMPDKDLVQMIEKIDLNGDGYVDIEEFGGLYETIMEERDEEEDMREAFNVFDQNRDGFITVEELKSVLASLGLKQGRTLEDCKKMIGKVDADGDGMVNYKEFKQMMKGGGFAALESNL
BrCML3-3	XM_009126088.2	Bra040379	4	16996.2	4.38	36.93	77.18	-0.501	MDQAELCRIFQMFDKNGDGKITKQELNDSLKNLGIYIPEQELVQMIEKIDLNGDGYVDSEEFGGLFETIMEERDEEEDMREAFNVFDQNRDGFITVEELRSVLASLGLKQGRTLDECKRMIGKVDVDGDGMVDFKEFKKMMKAGGFAAL
BrCML4-1	XM_009118357.2	Bra007450	4	22543.8	4.61	40.1	80.15	-0.318	MVRVFLLYNLLNSFLLCLVPKKLRVLFPPSWYTDDKITPPSESECSLRTDPVDLKRVFQMFDKNGDGRITKEELNDSLENLGIFMPDKDLIQMIRKMDANGDGCVDINEFESLYGSIVEEKEEEDMRDAFNVFDQDGDGFISVEELKSVMASLGLKQGKTLKCCKAMITQVDEDGDGRVNYKEFLQMMKSGGFSNRSS
BrCML4-2	XM_009105959.2	Bra003376	4	23094.3	4.46	41.83	81.03	-0.378	MVRVFLLYNLINSFLLCLVPKKLRVLFPPSWYIDDNIPPPLSEPEPKSQTRTDPVDLKQVFQMFDKNGDGRITKEELNDSLENLGIFMPDKDLIQMIHKMDANGDGCVDIHEFESLYGSIVVEKEEEDMRDAFNVFDQDGDGFISVEELKSVMASLGLKQGKTLECCKEMIMQVDEDGDGRVNYKEFLQMMKTGGFSNTSSSN
BrCML5-1	XM_009135342.2	Bra000299	4	24306.6	5.17	47.51	77.34	-0.542	MVRIFLLYNLLNSFLLSLVPKKLRTLFSLSWFDKTLHKNSPPSPSMLPSPSPSSTPTTKIDPSELKRVFQTFDKNGDGRITKQELKDSLENLGIYIPDKDLTQMIHNIDTNHDGCVDIDEFESLYRSIVNEHHNDGETKEEDMKEAFNVFDQDGDGFITVEELKSVMSSLGLKQGKTLEGCKKMIMQVDVDGDGRVNYKEFLQMMKGDGFSRSS
BrCML5-2	XM_009143938.2	Bra037722	4	23554.7	4.77	39.88	76.52	-0.471	MVRIFLLYNLLNSFLLSLVPKKLRTLFTLSWFDKTPHKNSSMLPSPSPSSAPSIKTDPTELKRVFQTFDKNGDGRITKTELNDSLENLGIYIPDKELTQMIHNIDANGDGCVDIDEFESLYSSIVDEHRKDGETEEEDMKDAFNVFDQDGDGFITVEELKSVMGSLGLKQGKTLEGCKKMIMQVDGDGDGRVNYKEFLQMMKGGGFSCSN
BrCML5-3	-	Bra019554	4	18689.8	4.39	42.59	66.27	-0.649	MLPSPSPSSAPSIKTDPTELKRVFQTFDKNGDGRITKTELNDSLENLGIYIPDKELTQMIHNIDANGDGCVDIDEFESLYSSIVDEHRKDGETEEEDMKDAFNVFDQDGDGFITVEELKSVMGSLGLKQGKTLEGCKKMIMQVDGDGDGRVNYKEFLQMMKGGGFSCSN
BrCML5-4	-	Bra035972	2	12272.6	4.27	35.98	62.25	-0.589	MIHNIDANGDGCVDIDEFESLYSSIVDEHRKDGETEEEDMKDAFNVFDQDGDGFITVEELKSVMGSLGLKQGKTLEGCKKMIMQVDGDGDGRVNYKEFLQMMKGGGFSCSN
BrCML5-5	-	Bra034870	4	18689.8	4.39	42.59	66.27	-0.649	MLPSPSPSSAPSIKTDPTELKRVFQTFDKNGDGRITKTELNDSLENLGIYIPDKELTQMIHNIDANGDGCVDIDEFESLYSSIVDEHRKDGETEEEDMKDAFNVFDQDGDGFITVEELKSVMGSLGLKQGKTLEGCKKMIMQVDGDGDGRVNYKEFLQMMKGGGFSCSN
BrCML6-1	XM_009136116.2	Bra000836	4	17518.9	4.49	26.67	83.44	-0.501	MNTTELKRVFQIFDKDGDGRITKKELNDSLKNLGIIIPEKELGQMIDKIDVNGDGCVDIEEFGELYKTIMVEDEDEIGEEDMKEAFNVFDKNGDGFITVDELKAVLSSLGLKQGKTLEECRKMIIQVDVDGDGRVDYTEFRQMMKKGRFFSSLS
BrCML6-2	XM_009123691.2	-	4	17285.6	4.39	27.55	81.97	-0.545	MDSTELKRVFQMFDKDGDGRITQKELNESFKNLGIIIPDNELSQMIEKIDVNGDGCVDVEEFGELYKSIMLQGEDEIGDEDMKEAFNVFDQNGDGFITVDELKTVLSSLGLKQGKTLEECRKMIIQVDVDGDGRVNYKEFRQMMKKGQILAQ
BrCML7-1	XM_009112766.2	Bra030632	4	16999.2	4.37	23.62	71.59	-0.578	MDPTELKRVFQMFDKNGDGSITNKELSETLRTLGIYIPDKELTQMIEKIDVNGDGCVDIDEFKELYKTIMEGEEEEEEDMKEAFNVFDQNGDGFITVDELKAVLSSLGLKQGKTLDDCKKMIMQVDGDGDGRVNFKEFRQMMKGGGFSALG
BrCML7-2	XM_009120315.2	Bra032444	4	16995.1	4.37	30.46	70.93	-0.636	MDPTELKRVFQMFDKNGDGSITNKELSETLRSLGIHISDKELTQMMEKIDVNGDGCVDIDEFGELYKTIMDEEDEEEEDMKEAFNVFDQNGDGFITVDELKAVLSSLGLKQGKTLDDCKKMIKQVDVDGDGRVNYKEFRQMMKGGGFSALG
BrCML8-1	XM_009110289.2	Bra023786	4	20569.9	4.11	42.04	73.17	-0.533	MRVEALQSFTFCSSPLSKKNSFIWMDKTQLQQQELTQEQIMEFKEAFCLFDKDGDGCITADELATVIRSLDQNPTEQELQDMINEIDSDGNGTIEFSEFLNLMANKIQETDADEELKEAFKVFDKDQNGYISASELRHVMINLGEKLTDEEVAQMIKEADLDGDGQVNYDEFVRMMMTSG
BrCML8-2	XM_009109544.2	Bra039723	4	17539.6	4.02	40.32	94.25	-0.416	MEDTALTKDQIIEFKEVFCLLDKDGDVTGRITVEELLTVIRWLDQNPTEQELHDIITEIDSDGNATIEFAEFLNLMTNKLQENDAEEELKEVFKVFDKDQNGYISASELSHVMINLGEKLTDEEVEQMIKEADLDGDGQVNYDEFVKMMINIG
BrCML8-3	XM_009109545.2	Bra039723	4	17339.3	4.02	41.85	93.58	-0.444	MEDTALTKDQIIEFKEVFCLLDKDGDGRITVEELLTVIRWLDQNPTEQELHDIITEIDSDGNATIEFAEFLNLMTNKLQENDAEEELKEVFKVFDKDQNGYISASELSHVMINLGEKLTDEEVEQMIKEADLDGDGQVNYDEFVKMMINIG
BrCML9-1	XM_009141246.2	Bra033467	4	16969.1	4.18	34.07	71.72	-0.258	MADAFTDEQIQEFYEAFCLIDKDSDGFITKEKLTKVMKSMGKSPNEEQLQEMMSHVDIFGNGGITFDDFLYIMAQNTSQEAASDELIEVFRVFDRDGDGVISALELGEGMKDMGMKITVEEAEHMVREADLDGDGVLSFHEFSKMMIAASY
BrCML9-2	XM_009146030.1	Bra018296	3	11078.5	4.12	24.39	79	-0.018	MMSHVDIFGNGGITFDDFLYIMAQNTSQEAASDELIEVFRVFDRDGDGVISALELGEGMKDMGMKITVEEAEHMVREADLDGDGVLSFHEFSKMMIAASY
BrCML11-1	XM_009137586.1	Bra001892	4	18387.4	4.04	31.44	78.76	-0.573	MRVEDLKHFKTQQQELTQEQIMELNEAFCLFDKDGDGCITADELATVIRSLDQNPTEQELQDMINEIDSDGNGTIEFSEFLNLMAIKIQETDADEELKEAFKVFDKDQNGYISASELRHVMISLGEKLTDEEVDQMIKEADLDGDGQVNYDEFVRMMMASG
BrCML11-2	XM_018658826.1	Bra033898	4	18530.6	3.96	31.9	79.57	-0.479	MGLNLIFIMGETKQQLELTQEQIMEFKEAFCLFDKDGDGCITADELATVIRSLDQNPTEQELQDMINEIDSDGNGTIEFSEFLNLMGSKIQETDADEELKEAFKVFDKDQNGYISASELRHVMINLGEKLTDEEVDQMIKEADLDGDSQVNYDEFVRMMMTSG
BrCML11-3	XM_009147001.2	Bra033898	4	17628.5	3.96	33.03	73.61	-0.616	MGETKQQLELTQEQIMEFKEAFCLFDKDGDGCITADELATVIRSLDQNPTEQELQDMINEIDSDGNGTIEFSEFLNLMGSKIQETDADEELKEAFKVFDKDQNGYISASELRHVMINLGEKLTDEEVDQMIKEADLDGDSQVNYDEFVRMMMTSG
BrCML13-1	XM_009150355.2	Bra019756	3	16400.7	4.78	32.29	81.76	-0.327	MGKDGLSDDQVSSMKEAFMLFDTDGDGKIAPSELGILMRSLGGNPTQAPLKSITASESLTAPFDFNRFLDLMAKHLKTEPFDRQLRDACKVLDKEGTGFVAVADLRHILTSIGEKLEPNEFDEWIKEVDVGSDGKIRYEDFIARMVAK
BrCML13-2	XM_009119843.2	Bra026976	3	23326.7	9.02	25.26	75.22	-0.576	MPYGPYRCFFRLKAENATTYTPISKSLYRRKSKELILYTQRELQTRNLTRKPGKSRKMGKDGLSDDQVSSMKEAFTLFDTNGDGKIAPTELGILMRSLGGNPTQAQLKSITASENLTAPFDFDRFLDLMAKHLKTEPFDRQLRDAFKVLDKEGTGFVAVADLRHILTSIGEKLEPNEFDEWIKEVDVGSDGKIKYEDFIARMVAK
BrCML13-3	XM_009112410.2	-	3	16367.5	4.79	32.42	81.08	-0.329	MGKDGLSDEQVSSMKEAFTLFDTDGDGKIAPSELGILMRSLGGNPTQAQLKSITASESLTSPFDFSRFLDLMAKHLKTEPFDRQLRDAFKVLDKEGSGFVAVADLRHILTSIGEKLEGSEFDEWIKEVDVGSDGKIRYEDFIARMVAK
BrCML15-1	-	Bra025896	4	17100.4	4.16	26.09	97.64	0.03	MEGQLRQLQDIFNRFDMDGDGSLTILELAALLRSLGLKPTGDQIHLLLASMDANGNGFVEFDELVGAILPDLNEEVLINSEQLMNIFKSFDRDGNGFISAAELAGAMAKMGQPLTYRELTEMIQEADTNGDGVISFGEFASIMAKSAVEYFGLKINS
BrCML15-2	-	Bra031033	4	12023.4	4.17	26.3	98.55	-0.179	MEDQLRQLKDIFDRFDMDADGSLTILELAALLRSLGLKPSGDQIHVLLANMDANGNGFVEFDELVGNLPDLNEEIGNNTEHLLDIFNSFDRDGNGFISAAELAGAMAKRG
BrCML16-1	XM_009153880.2	Bra025149	4	17664	4.45	25.21	91.05	-0.136	MASSKPTDQIKQLKDIFARFDMDGDGSLTHLELAALLRSLGIKPRGDQISLLLNQIDRNGNGSVEFDELVVAIMPDLNEEVLINQEQLMEVFRSFDRDGNGQITAAELAGSMAKMGHPLTYRELTEMMTEADSNGDGVISFNEFAHIMAKSAADFLGLTAAA
BrCML16-2	XM_009115873.1	Bra017355	4	17579.9	4.38	23.3	93.42	-0.138	MASAKPTDQIKQLKDIFTRFDMDGDGSLTQLELAALLRSLGIKPRGDQISLLLNQIDRNGNGSVEFDELVVAILPDLNEEVLINQEQLMEVFRSFDRDGNGQITAAELAGSMAKMGHPLTYRELTEMMTEADSNGDGVISFNEFAHIMAKSAADFLGLTAA
BrCML17-1	XM_009124839.2	Bra040770	4	18653	4.81	37.38	85.84	-0.436	MSHKVSKKLDEEQINELREIFRSFDRNKDGSLTQLELGSLLRALGLKPSPDQFETLIDKADTKSNGLVEFPEFVSLVSPELLTEEKTRTPYTEEQLLRLFRIFDTDGNGFITAKELAHSMARLGHALTVAELTGMIKEADSDGDGRINFQEFSKAINSAAFDDLWG
BrCML17-2	XM_018654385.1	-	2	22790.2	4.83	43.34	90.79	-0.134	MLQSPCPRVIDFLWSFVPPELQTPDDCVISKLDIRKGVHKERDKASKNLYDEQIKELRNIFXVFNRNKDESSLIQALGIKPSPGXFETLTDKADTISNXLIEFLEXVAXVWLKLLSEAKMTAPYTEEQLLRFFWIFDTDGDGFITAADLVHSLCHYTMAKLGHALTVAELXGMINEADSDGDGQIHCQVFSKTIHSAAFDDL
BrCML18	XM_009120731.2	Bra021379	4	18651.8	4.46	39.27	82.13	-0.453	MSRDDGDKPSPAPGKKLGDEQLAELREIFRSYDQNNDGSLTELELAALLRSLGLKPSQDQLDTLIHKADRNNNGIIEFSEFVALVEPDLVKCPYTEDQLKAIFKMFDRDGNGYITAAELAHSMAKLGHALTAEELTGMIREADRDGDGCIDFQEFVQAITSAAFDNAWG
BrCML21-1	XM_009144120.2	Bra026432	4	25926.1	4.44	41.64	74.53	-0.535	MGAAVTKSDGQETKLEAKIIEAVQRRASRGTTMKSFNSIVLKFPKIDEGLRNCKAIFQEFDEDSNGSIDHTELKNCFRKLEISFEEDEINDLFEACDINEDMGITFTEFIVLLCLVYLLKDDSSTLQKKWRLGMPKLEPTFETLVDTFVFLDENKDGLVSREEMVRAIDESGERSSGRIAMKRFEEMDWDKNGMVNFKEFLFAFTQWVGIDESEEEDDDDNNDKA
BrCML21-2	XM_009139351.2	Bra019102	2	26562.9	4.5	41.92	74.43	-0.58	MGSAVTKSEAQEWVPETKLEAKIKEAMQRRESKGTTMKSFNSIILKFPKIDEGLRNCKAIFQEFDEDSNGSIDHSELKNCFRKLEILFEEEEINDLFQACDINEDMEIAFTEFIVLLCLVYLLKDDSSTLQKKWRLGMPKLEPTFETLVDTFVFLDENKDGHVSREEMFRAIDESGERSSGRIALKRFEEMDWDKNGMVNFKEFLFAFTLWVGIDENEDDDDDNNDKA
BrCML22-1	XM_009104296.2	Bra015009	2	26641.7	5.08	44.68	80.87	-0.443	MLCCCVNSESNKKYAELDAKLERKMVESRRYYPGHRSLKSMDSIIMMFPKLKEGLRNIRNVFESYDQDGNGTIDMEELKKCLEELKLMSLSDEEVKGLYGWCDVDGSKGIQFNEFIVLLCLIYLLAKPSSESREEESRELGPKLVESIFDPIVEVFLFLDKDGKGKLNKADVIKTLNNEDYPLERSPKHVTNMRFEEMDWGRKGKVGFREFLFAFMSWVGLDDVDGYMTS
BrCML22-2	XM_009104297.2	Bra015009	2	26641.7	5.08	44.68	80.87	-0.443	MLCCCVNSESNKKYAELDAKLERKMVESRRYYPGHRSLKSMDSIIMMFPKLKEGLRNIRNVFESYDQDGNGTIDMEELKKCLEELKLMSLSDEEVKGLYGWCDVDGSKGIQFNEFIVLLCLIYLLAKPSSESREEESRELGPKLVESIFDPIVEVFLFLDKDGKGKLNKADVIKTLNNEDYPLERSPKHVTNMRFEEMDWGRKGKVGFREFLFAFMSWVGLDDVDGYMTS
BrCML22-3	XM_009107905.2	Bra028360	4	26655.7	5.48	47.78	81.93	-0.352	MRSMLCCCVSSGSNKKYAELDAKLARKMVESRRYYPGHRSLKSIDSVIMKFPKLREGLRKIRTVFESYDSDGNGTIDMEELKKCLVELELMSLSEEEVKGLYGWCDVDGSKGIQFNEFIVLLCLIYLLAKPSSPSSSEESSEMGPKLVESIFDPIVEVFLFLDKDGKGKLNKADVIKRLNNEDYPLERSPKHVTNMRFEEMDWGRKGKVGFREFLFAFMSWVGLDDADDYISS
BrCML23	XM_009106955.2	Bra004165	4	17044.2	4.45	25.87	74.58	-0.425	MSKSGRYCLGSMEDIRAVFQRFDKNGDGKISIDELKDVIGALSPTASPEETTLMMKEFDLDGNGYIDMDEFVALFQIEDGGDIRDLKEAFDLYDLDGNGRISVNELHSVMKNLGEKCSLEDCKRIISKVDADGDGCVNFEEFKKMMMNGRATA
BrCML24	XM_009141914.2	Bra025439	4	17506.7	4.88	29.13	65.75	-0.54	MSKSNGARSCLGSMDDIRRVFQRFDKNGDGKISVDELKEVIRALSPTASPEETVKMMKQFDLDGNGFIDMDEFVSLFQIGVNQGGGGGGNSKNDLKEAFELYDLDGNGRISAKELHSVMKNLGEKCSVQDCRKMISKVDTDGDGCVNFEEFKLMMNNGGA
BrCML25-1	XM_009115580.1	Bra032785	4	20665.9	4.6	41.28	67.85	-0.612	MFNKKNQSTGSGDGGSVSRTGADSPYLQKARSGKTEIRELEAVFKKFDVNGDGKISSKELGAIMASLGNEVPEEVLEKAITEIDRKGDGYINFEEFVELNTKGMDQNDVLENLKDAFSVYDIDGNGSISAEELHEVLRSLGDECSIGECRKMIGGVDKDGDGTIDFEEFKIMMTMGSRRDNVMGGGGGGQR
BrCML25-2	XM_009111605.2	Bra010974	4	20345.6	4.74	39.76	70.37	-0.611	MSNNKNQTNGSGGGSASRTGADSPFLHKARSGKTEIRELEAVFKKFDVNGDGKISSKELGAIMTSLGHEVPEEVLQKAITDIDRKGDGYINFEEFVELNTKGMDQNEVLENLKDAFSVYDIDGNGSISAEELHEVLRSLGDECSIAECRKMIGGVDKDGDGTIDFEEFKIMMTLGSRRDNVMGGGQR
BrCML25-3	-	Bra012497	4	20190.5	4.61	40.68	69.4	-0.553	MFNSKKESNGTASRTGADSPFLQKARSGKTEVRELEAVFKKFDVNGDGKISSKELGSIMASLGHEVPEEELQKAVAEIDKKGDGYINLEEFVELFTKGMDQNDVLENLKDAFSVYDIDGNGSISAEELHEVLRSLGDECSIAECRKMISGVDKDGDGTIDFEEFKVMMTMGSRRDNVMGGGAQW
BrCML26	XM_009107773.2	Bra015979	4	17601.5	4.41	43.31	67.42	-0.542	MASENPETTNKPSSTDMDLKKVFNQFDANGDGKISVSELGNVFKSMGTSYTEAELNQVLDDIDIDRDGFINMEEFAAICRSSSSATEVREAFDLYDQNKNGLISSSEIHKVLNRLGMTCSVEDCVRMIGRVDTDGDGNVNFEEFKKMMSSPELLNKQSA
BrCML27-1	XM_009151019.2	Bra025924	4	17907.7	4.21	36.97	65.99	-0.427	MASGNPVTAKPTPTPVDMANPEELKKVFDQFDSNGDGKISVTELGGVFKAMGTSYTETEINRVLEEVDTDRDGFINVDEFSALCRSSSSASEIRDAFDLYDQDKNGLISAAELHQVLNRLGMSCSVEDCAKMIGPVDADGDGNVNFEEFQKMMTSSSLANSNNGSSA
BrCML27-2	XM_009112110.2	Bra016564	4	18616.2	4.24	37.28	63.97	-0.511	MASTNHETAKATPSSVDMANPEELKKVFDQFDSNGDGKISVAELGGVLKAMGTSYSETELNRVLEDVDADRDGYINVDEFSTLCRSSSTAAEIRDAFDLYDQDKNGLISASELHQVLNRLGMSCSAEECTRMIGPVDADGDGNVNFEEFQKMMTSSSLTNSNNGSTAAANSSST
BrCML30-1	XM_009131089.2	Bra028438	2	21790.6	5.12	57.15	78.6	-0.476	MEKSFLSEYKRSSSLTFLALFNLFLIKFGRWVSTTRIFLFRLFPLLQHQQRVSHKHESLTKQGIEEEEEYDDLCRADIEMVMRTLGLSPDQESDKLQERYSSKEISSLFESNEASLEEVKQAFDVFDENRDGFIDATELQRVLTHLGFKEGYFLGNCSAMLRSVHENKDGRIDFNGFVKFMENNSL
BrCML30-2	XM_009113368.1	Bra039037	2	21095	4.53	71.46	76.96	-0.307	MEKSFMSECKQSSSITFFTLFNLFLVXFCRWLSSPRIFLSTFFPLLQHHQRVEESLIKHIEEREEDELCKEDAEIVMRSLGLSPDSESDGLQERYSSKEISSLFEEKEASLEEVKQAFDVFDENRDGFIDTTELQRVLTTLGFKEGSCVENCMVMIRSLDGNKDGIIDFNEFLKFMENSFC
BrCML32	XM_009132539.2	Bra005785	4	16504.5	4.41	40.89	73.75	-0.525	MSYVKVFESIDKNKDGKISWDEFSQWIRAFSPLMTSEEIDEMFTELDADGDRQIDIVEFAKCYVVGEKEEEEEAVLKEAFDLYDLNRDGKISPGELHVVLKRLGRNKSMEQCASMVGAVDADQDGHVSFEEFKTMMNSDNKTLL
BrCML34-1	XM_009149654.2	Bra018787	4	14800.5	4.1	24.69	62.48	-0.364	MSAKQILQKFDKNNDGKLSLEEFREAALAFSKNIPDEEITNMFKEFDVDGDGELDADEFTLCINNMLKEAFDFCDTDGAGKVTASEFHAAMTGLGEDFTEEKCAEMVQAVDADGDGYVSFEEFMAMIIGEFKK
BrCML34-2	XM_009146735.2	Bra032282	4	14481.3	4.31	27.53	71.53	-0.239	MSAKQIFEKFDKNKNGKLSLDEFREAVLAFSLNISEKEVTQMFKDIDVDGDGELSSDEFASSVDKMLKEAFALCDADGDGKITSSEFHAAMIGLGKECTEEKCAEMVKTVDADGNGYLSFEEFMVMIIGEF
BrCML35-1	XM_009144493.2	Bra004620	4	23182.8	4.73	55.16	70.05	-0.403	MKLAASLKRVFRSKSKGSVSRSEPSSFSSAASSSSSDGGSYGKLKPGPAATPVSVLPQSSGDFYSELVEAFKLIDRDDDGVVSRKDLAALLSRLSPEPPSPEEVSMMLREVDADGCISLEELASRVAGTSSGEGCIETEEMREVFEFFDADRDGRISAEELHRVFGVIGDERCTLEDCVRMIATVDRNGDGFVRFDDFRRMMELQAPATNDHH
BrCML35-2	XM_009143741.2	Bra016936	4	23190.7	4.37	51.44	72.98	-0.313	MKLATSLSSKFLRLSPKRIFRSKSKSSVSRSEPSSFSSGASSDGSYSDLKPGPAATPVSVLPGEQDFYSELIQAFKLIDRDDDGVVSRKELAALLSGLSPEPPSQEEVTLMLQEVDGGGDGCISLEELASRVAGTSSDSDEGSVEMREVFEFFDLDHDGRISAEELHRVFGVIGDERCTLEECVRMIATVDGNGDGFVCFDDFCRMMEASGSSDE
BrCML36	XM_009148616.2	Bra029821	4	27019.2	4.66	45.41	73.63	-0.36	MGNSTHFTLPFNLATVSPFFSTLKKLSPSKTNLLFPAMKFAKLNPKRLFRSKDRSTVSKSTASSFSSGAADECNNHSSAVTGGSVTPTSILPEVSAVHSPYSYVEILQAFKLIDRDNDGAVSRHDLESLLTRLGPDPLTEEEIDVMLKEVDCDGDGTVRLEELASRCVDDDQSRGGSDELKETFEFFDADRDGKISAEELLRVFSAIGDERCTLEECERMIAAVDDDGNGFVCFTEFSRMMDLQR
BrCML38-1	-	Bra015727	4	20683.2	4.71	51.05	60.44	-0.819	MMKNTQEPQSSSSFVKFCRKLSPKRKDSPAESTQHNINEDQDKNKDLEAVFAYMDANRDGRISPHELQKSFMTLGEQLSDEEAEAAVRLSDTDGDGMLDFQEFAQLIKGDDDQEDKKTELKEAFRMYIAEGEECITPRSLKTMLKKLGESRTTDDCRVMIRAFDLNADGVLSFDEFALMMR
BrCML38-2	-	Bra003712	4	20464.2	4.86	54.47	64.41	-0.725	MEKIAQPQSSFMKLCRKLSPKRKDSAAESQHIKNGDHDKNRHIEAVFAYMDANKDGRISPDELQKSFMTLGEQLSDEEAEAAVRLSDTDGDGMLDFEEFAQLIKGDDKCSEEEKKMELKEAFKMYIAEGEECITPRSLKMMLKKLGESRTTDDCRVMIRAFDLNDDGVLSFDEFALMMR
BrCML39-1	XM_009108082.2	Bra015728	4	19247.9	4.61	34.54	72.25	-0.471	MKNTQRQLSSSFMKLYERLSSDINREDKNKDLAAVFAYMDANRDGRISAEELKKSFKTLGEQLSDQEAEAAVKLSDLDGDGMLDFEEFAQLLKGGDEFTEEEKKSKIMEAFRMYIAEGEDCITPRSLKMMLMKLGESRTTDDCVVMIKAFDLNADGVLSFDEFALMMMH
BrCML39-2	-	Bra008268	4	19620.3	4.75	38.58	75.12	-0.533	MKTTHRRLSSSLTKLCERLSSFKNGDDNIRELQAVFAYMDANRDGRISVEELTKSFNTLGEQLSDEEAKVVVKLSDIDGDGMLDFEEFAQLIKGSGDEFTEEEKKRKMLEAFRMYIDESEDCITPRSLKTMLMKLGELRTNDDCRVMIKVFDLNDDGVLSFDEFAHMMMR
BrCML39-3	-	Bra008269	4	19373.8	4.4	38.79	67.57	-0.569	MKTSQRQLSSSFTKLCERLSSFRNGEDNIRDLEAVFAYMDANRDGRISAEELKKSFNTLGDQLSDEEAEAAVKLSDIDGDGMLDFEEFSQLIKGNDEFTEEEQKRKMMEAFRMYIDEGEDCITPRSLKTMLMKLGESRTSDDCVVMIKAFDLNDDGVLSFDEFALMMMR
BrCML40	XM_009136329.2	Bra000985	2	16286.2	4.63	48.69	68.3	-0.765	MKNSKNVTKREEYQRVFSCFDKSQQGNVSVSTIERCVDAIKSGEKVVPEEETTDTHTHKSLELEEFVKLVEEGDEEDKENDLKQAFKMYEESEGITPKSLKRMLSLLGESKSLEECEVMISQFDINSDGIINFDEFRVMMQ
BrCML41-1	XM_009138311.2	Bra012889	4	22676.9	5.13	33.55	57.64	-0.731	MATPQDKLSSKSFKWFSTKALKLNLSFHNRRASSPKSNSSSSLNSPRSNTDDNNNTKSHHSHDELRRVFSHFDVNSDGKISAFELRDYFGSVGEYITHEAVQEAINEVDTDADGSLGFEDFVGLMTRRDLDGNGDGGGELKTAFEMFEVEKGSGCITPKGLQNMLTKLGESRTYGECEAMINYYDIDGNGVLDYHEFRQMMTV
BrCML41-2	XM_009138312.2	Bra012889	3	18447.4	6.06	41.16	51.71	-0.834	MATPQDKLSSKSFKWFSTKALKLNLSFHNRRASSPKSNSSSSLNSPRSNTDDNNNTKSHHSHDELRRVFSHFDVNSDGFEDFVGLMTRRDLDGNGDGGGELKTAFEMFEVEKGSGCITPKGLQNMLTKLGESRTYGECEAMINYYDIDGNGVLDYHEFRQMMTV
BrCML42-1	XM_009138902.2	Bra038801	3	21303.8	4.48	37.24	80.26	-0.44	METKIMESNGENKKVERQSSSFRLRSPSLNALRLQRIFDLFDKNGDGLITLDELSQALSRLGLDADLSDLKSTVESYIQPGNTGLDFDDFTSLHKTLDESFFGGAGDCYESSPDSAAAEEADLAEAFKVFDENGDGFISARELQAVLKKLGLPEGSEMERVEKMIVSVDRNQDGRVDFSEFKNMMRIVVIPS
BrCML42-2	XM_009135694.2	Bra013470	3	20697.8	4.46	43.83	77.29	-0.458	MESNGDNKRVNIQSSPSFRLRSPSLNALRLQRIFDLFDKNGDGFITADELSQALSHLGLNADLSDLLSTVESYIQPGNAGLNFHDFSSLHKTLDDSFFGGAGDNDDDDPSSTSADESDLAEAFKVFDENGDGFISARELQTVLKKLGLPEGGEMERVEKMIVSVDRNKDGRVDFFEFKNMMHAVVIPS
BrCML42-3	XM_009110231.2	Bra020916	3	20440.9	4.78	36.95	78.48	-0.415	MASNGEKNKKVTSKSPSFSLRSPSLNALRLQRIFDLFDHNGDGFITLEELSQALSRLGLNANLSDLKSTVESYIQPGNTGLNFEDFSSLHKTLDDCFFAGDDDLSSPAAADESDLAEAFKVFDENGDGFICARELQAVLKKLGLPEGGEMERVERMIISVDRNKDGRVDFFEFKNMMRTVKQIS
BrCML43-1	XM_009125348.2	Bra039511	3	20570	4.46	58.73	82.97	-0.395	MEIISNEKNKLSRQSSSFRLRSPSLNTLRLHRIFDLFDKNNDGFITVEELSQALSRLGLDADICELKPTIESFIKPDETGLRFDGFEALHKTLDESFFGGDCECDGSPDSDLEEAFNVFDEDGDGFISPEELQKVLKKLGLPEAVEIEHVEKMIVSVDSNHDGRVDFFEFKNMMQTVLVPSS
BrCML43-2	XM_009103460.2	Bra033745	3	20530	4.41	52.45	85.16	-0.325	MEITINEKKIFSRQSSSFRLRSPSLNALRLQRIFDLFDKNSDGFITVEELSQALSRLGLDADISDLKPTIESYIKPDETGLRFEDFAALHRTLDESFFAGDCECDGSQESDLEEAFKVFDQDGDGFISAVELQNVLKKLGLPEAGEIEQVEKMIVSVDSNHDGRVDFFEFKNMMQTVLVPSS
BrCML44	XM_009151423.2	Bra017927	3	17980	4.42	33.63	84.09	-0.522	MDCSFISINDLQRMFHKLDKNQDGLVTLDELHWILERLGWSEHTPEELELFVGKQSLDLDEFLRFYDDAVSNRKETKNDSVVDNDDAIVGAFNVFDVNGDGYISSEELRTVLERLGFEEETKSWDCGRMIRAHDKNLDGVIDFEEFKNMMLHVQ
BrCML45-1	XM_009141975.2	Bra025654	2	22313.3	4.84	54.58	85.46	-0.263	MTVNHLYCLITMEKSSLSQSQHSSAFPLFGLVDTFLSVFFRWVSFAQILFSRCCPLLQHQQYVSEKKSKNLEVQSSITHDDGPCIEDAEMVMQSLGLITDPESLGVQKRYTAEELSNLLEEKEPSLEEVKQAFDVFDENKDGFLDPVDLQRVLTILGLKQGSNLDNCRRMISSFDGNKDGRIDFHGFVKFMENNLS
BrCML45-2	XM_009141664.2	Bra030349	2	22864	5.02	59.14	79.3	-0.317	MTGSHLYCLITMEKSSLSECKHSSSSSCFPLFGLIDFFLISFLKWVSLAQIFFSRSCPLLAHQQCVSEKKNKDLEVQSSVKHDDGLFREDAEMVMRSLGLLTDSESEGLQKRYSSEELSKLFEEKEPSLEEVKQAFDVFDENRDGFLDPIDLKRVLTVLGLEQGSNLENCRRMIRSFDGNKDGRIDFYGFVKFMENNFC
BrCML45-3	XM_009126865.2	Bra033077	2	22728.9	5.51	51.37	77.55	-0.305	MTANHLYCLITMEKSSLSQCKHSSSFPLFGLVDFFLIGFFRWVSFAQIFFSRFCHLPQHEHCVSEKKSKDLEIQSLIKHGNGLCIEDAEMVMQSLGLFTDQESEGLQKRYSSEELSNLFEEKEPSLEEVKQAFDVFDENRDGFLDPIDLQRVLSILGLKQGSNLENCRRMIRSFHGNKNGRIDFQGFVKFMENNFC
BrCML47-1	XM_009151985.2	Bra018143	2	21719.3	4.58	53.6	93.19	-0.075	MEDSSALSPISLLTIATFLFILNLMMMIQDFSSYFPYPLQLFFSNAYILFASTKDMKINMIELPIIKKVFVPSRVDNNKMSVEEVKVMIDDSEVLYERLIEEGEEYLLEKTEMTGKEIVKKAFRLFDENQDGFIDENELKHVFCLLGYDECTKMECRKMVKVFDENRDGKIDFDEFVKLIDKSFP
BrCML47-2	XM_009151661.2	Bra019503	2	21140.4	4.63	52.75	97.43	0.023	MEDSSVLSPISLLTIATFLFILNLMMIIQDFSSSFPYSLHLFFSNAYILFASSTNKKINIELPIARKVFVPAQVENKMSVEEVKTMIDDSEALYERLIGEGEEYLFEKSEVMGKEVVKKAFILFDQNQDGFIDENELKHVLSLLGYDECTKMECRKMIRVFDENSDGKIDFYEFVKLIDKSFS
BrCML48	XM_009135646.2	Bra000510	2	25431.6	4.88	55.05	69.19	-0.361	MAYAPSAPELPESFRQQVDEEARYTYAYPYGQPTNQLGSSGMFSPETHPDIVRSFESAGGNRSGFLDESELRHALSFSGYEGISNRTIRFLLFIYKSPAESLLRLGPKEYAELWNCLAQWRAMFDRYDRDRSGRMNALELRDAFYHLGYMLPSSVLQLIILSQFDDGTGNTVDLCFDRFLECGMTVKSLTEKFKEKDPGYTGYATLSYDAFMSMVIPFIASYD
BrCML49	XM_009124766.2	Bra034103	2	33727.4	6.42	60.67	52.35	-0.521	MSGYPPSSQGYGYGGNPPPPQQPYGSSGNPPPQQPYGSSGGNPPPYGSSAASPYAVPYGSQPPPSSAPYGAPPSAPYASPPGDHKPHKEKPQAAYGSPGGYGSSGGYGGYGAPPSGHGGGYGAPPPPPQQAGYGSPFASLVPSAFPPGTDPNIVTCFQAADRDQSGFIDDKELQGALSSYNQSFSMRTVHLLMYLFTNSNVRKIGPKEFTSLFYSLQSWRTIFERFDKDRSGKIDTNELRDALLSLGFSVSPVVLDLLVSKFDKSGGRNRAIEYDNFIECCLTVKGLTEKFKEKDTALSGSATFNYEAFMLTVLPFLVA
BrCML50-1	XM_009124383.2	Bra009480	2	38108.1	5.78	58.14	47.67	-0.529	MSGYPPTSQGYGYGYGGGNQPPPPQPPYSSSTGNNPPTNQGYGYGGGNNPPYGSSSPYAVPYGASKPQSSSAPSAPPYAPSPPPGDFNPPKEKPFGGGYGASPPSAPYGSAEAPRPGGYGAAPPHSEYGGYGAAPRPYGGYGAAAPPSGVPEYGGYGGAPPRPGGGGYGGYPSPQGSSYGSPFASLVPSGFAPGTDPNIVACFQAADQDGSGFIDDKELQGALSSYQQRFSMRTVHLLMYLFTNTNAMKIGPKEFTALFYSLQNWRSIFERSDKDRSGRIDVSELRDALLSLGFSVSPVILDLLVSKFDKSGGKNRAIEYDNFIECCLTVKGLTEKFKEKDTGYSGSATFTYESFMLTVLPFLIA
BrCML50-2	-	Bra005797	2	43862.1	8.35	57.13	53.94	-0.512	MVCFWFSDWRPQEVTQGLNVQQYDDRHCLRVQIPSRLRCQVTLRRVKATVTVTAAVINPTHPPPPYSSGGGNNPPYGSSTSSSPYAVPYGAPKPPSSSAPPSAPSYGAPPPSAPYAPPSAPPYAPASSGDYKPPKEKPYGGYGDPPPHDPSGYGAAPRPGYGPPPKHGPSEYGSYGATPPQGYGATPPQGYGAAPPQGYGGAPPPRPASSGHGGYGGYPPPQGSYGSPFASLIPSGFAPGTDPNIVACFQAADQDGSGFIDDKELQGALSSYQQRFSMRTVHLLMYLFTNSNAMKIGPKEFTALFYSLQNWRSIFERSDKDRSGRIDVNELRDALMSLGFSVSPVILDLLVSKFDKSGGKNRAIEYDNFIECCLTVKGLTEKFKDKDTGYSGSATFTYE…
The marked genes in green were repeated genes with the report by Mohanta et al. [16].
