# Supplementary material for: Genome-wide identification and expression analysis of calmodulin-like (CML) genes in Chinese cabbage (Brassica rapa L. ssp. pekinensis)
Source: BMC Genomics. 2017 Nov 2;18:842. doi: 10.1186/s12864-017-4240-2 (PMC5668983; doi:10.1186/s12864-017-4240-2)
Supplement: Supplementary file 4 — The distribution and syntenic paralogs of BrCML genes in three subgenomes of Chinese cabbage. (XLSX 9 kb) [file 12864_2017_4240_MOESM4_ESM.xlsx]

## Sheet: Table S2
Table S2 The distribution and syntenic paralogs of BrCML genes in three subgenomes of Chinese cabbage
LF	MF1	MF2
-	BrCML1/Bra039845	-
-	-	BrCML5-3/Bra019554
-	BrCML5-4/Bra035972	-
BrCML5-5/Bra034870	-	-
-	BrCML6-1/Bra000836	-
-	-	BrCML8-2/Bra039723
-	BrCML9-1/Bra033467	-
BrCML9-2/Bra018296	-	-
BrCML17-1/Bra040770	-	-
-	-	BrCML18/Bra021379
BrCML23/Bra004165	-	-
-	-	BrCML24/Bra025439
BrCML26/Bra015979	-	-
-	BrCML32/Bra005785	-
BrCML34-1/Bra018787	-	-
-	-	BrCML34-2/Bra032282
BrCML36/Bra029821	-	-
BrCML38-1/Bra015727	-	-
-	BrCML39-3/Bra008269	-
-	-	BrCML40/Bra000985
-	-	BrCML41-1/Bra012889
BrCML44/Bra017927	-	-
-	-	BrCML48/Bra000510
-	BrCML49/Bra034103	-
-	BrCML2-2/Bra032677	BrCML2-1/Bra034907
-	BrCML3-3/Bra040379	BrCML3-2/Bra001254
BrCML4-1/Bra007450	-	BrCML4-2/Bra003376
-	BrCML5-2/Bra037722	BrCML5-1/Bra000299
-	BrCML7-1/Bra030632	BrCML7-2/Bra032444
BrCML11-2/Bra033898	BrCML8-1/Bra023786	BrCML11-1/Bra001892
BrCML13-1/Bra019756	-	BrCML13-2/Bra026976
BrCML15-1/Bra025896	-	BrCML15-2/Bra031033
BrCML16-1/Bra025149	-	BrCML16-2/Bra017355
BrCML21-1/Bra026432	BrCML21-2/Bra019102	-
BrCML22-1/Bra015009	BrCML22-3/Bra028360	-
BrCML25-1/Bra032785	BrCML25-2/Bra010974	BrCML25-3/Bra012497
BrCML27-1/Bra025924	BrCML27-2/Bra016564	-
BrCML45-1/Bra025654	BrCML30-1/Bra028438	BrCML45-2/Bra030349
-	BrCML45-3/Bra033077	BrCML30-2/Bra039037
BrCML35-1/Bra004620	BrCML35-2/Bra016936	-
BrCML39-1/Bra015728	BrCML39-2/Bra008268	BrCML38-2/Bra003712
BrCML42-2/Bra013470	BrCML42-1/Bra038801	BrCML42-3/Bra020916
BrCML43-2/Bra033745	BrCML43-1/Bra039511	-
BrCML47-1/Bra018143	-	BrCML47-2/Bra019503
BrCML50-1/Bra009480	BrCML50-2/Bra005797	-
LF: the Less Fractioned subgenome; MF1: the Medium Fractionated subgenome; MF2: the More Fractioned subgenomes.
