# Supplementary material for: Genome-wide identification and expression analysis of calmodulin-like (CML) genes in Chinese cabbage (Brassica rapa L. ssp. pekinensis)
Source: BMC Genomics. 2017 Nov 2;18:842. doi: 10.1186/s12864-017-4240-2 (PMC5668983; doi:10.1186/s12864-017-4240-2)
Supplement: Supplementary file 5 — The orthologous gene pairs (E-value ≤1E − 10) in CML proteins of Chinese cabbage, Arabidopsis thaliana and Brassica oleracea. (XLSX 12 kb) [file 12864_2017_4240_MOESM5_ESM.xlsx]

## Sheet: Table S3
Table S3 The orthologous gene pairs (E-value ≤1E−10) in CML proteins of Chinese cabbage, Arabidopsis thaliana and Brassica oleracea
Gene name/ID in Brassica rapa	Gene name/ID in Arabidopsis thaliana or Brassica oleracea	E-value
BrCML1/Bra039845	AtCML30/AT2G15680	5e-93
BrCML2-1/Bra034907	AtCML2/AT4G12860	6e-68
	AtCML3/AT3G07490	2e-55
	BoCML2/Bol040312	1e-66
	BoCML2/Bol033499	2e-67
BrCML3-2/Bra001254	AtCML3/AT3G07490	6e-71
	AtCML5/AT2G43290	9e-60
	AtCML2/AT4G12860	3e-53
	AtCML4/AT3G59440	8e-55
	AtCML7/AT1G05990	3e-56
	BoCML3/Bol007678	2e-34
	BoCML3/Bol008157	1e-65
	BoCML3/Bol033986	2e-84
BrCML4-1/Bra007450	AtCML4/AT3G59440	4e-96
	AtCML5/AT2G43290	2e-81
	BoCML4/Bol045564	3e-84
	BoCML4/Bol023792	8e-96
BrCML5-1/Bra000299	AtCML7/AT1G05990	9e-28
	AtCML3/AT3G07490	4e-24
	AtCML4/AT3G59440	8e-29
	AtCML6/AT4G03290	2e-26
	AtCML2/AT4G12860	4e-23
	BoCML5/Bol021599	1e-65
	BoCML5/Bol029452	2e-17
BrCML6-1/Bra000836	AtCML5/AT2G43290	1e-56
	AtCML7/AT1G05990	2e-57
	BoCML6/Bol006124	5e-30
	BoCML6/Bol030613	1e-61
BrCML7-1/Bra030632	AtCML2/AT4G12860	4e-25
	AtCML3/AT3G07490	5e-27
	AtCML4/AT3G59440	6e-28
	AtCML6/AT4G03290	1e-28
	AtCML5/AT2G43290	4e-32
	BoCML7/Bol023327	3e-69
	BoCML7/Bol004184	1e-84
BrCML8-1/Bra023786	AtCML11/AT3G22930	1e-77
	AtCaM3/AT3G56800	4e-63
	AtCaM7/AT3G43810	8e-63
	AtCML8/AT4G14640	9e-70
	AtCaM5/AT2G27030	1e-63
	BoCML11/Bol038601	8e-51
	BoCML11/Bol023302	6e-74
	BoCML11/Bol001343	1e-58
BrCML8-2/Bra039723	AtCML8/AT4G14640	2e-77
	AtCaM5/AT2G27030	6e-55
	AtCaM3/AT3G56800	2e-54
	AtCML11/AT3G22930	3e-64
BrCML9-1/Bra033467	BoCML9/Bol025004	3e-40
	BoCML9/Bol009159	6e-78
BrCML13-1/Bra019756	AtCML13/AT1G12310	7e-79
	AtCML14/AT1G62820	2e-75
	BoCML13/Bol010432	2e-80
	BoCML13/Bol029105	7e-78
	BoCML13/Bol031361	2e-77
BrCML15-1/Bra025896	AtCML15/AT1G18530	1e-79
	AtCML16/AT3G25600	2e-63
	BoCML17/Bol020916	2e-106
	BoCML15/Bol009724	1e-78
BrCML16-1/Bra025149	AtCML16/AT3G25600	2e-86
	AtCML15/AT1G18530	9e-65
	BoCML16/Bol042734	8e-87
	BoCML16/Bol032583	9e-85
BrCML17-1/Bra040770	AtCML17/AT1G32250	1e-87
BrCML18/Bra021379	AtCML18/AT3G03000	4e-79
	BoCML18/Bol003793	2e-58
BrCML21-1/Bra026432	AtCML21/AT4G26470	1e-111
	BoCML21/Bol039637	1e-111
	BoCML21/Bol042292	7e-101
BrCML22-1/Bra015009	AtCML22/AT3G24110	2e-111
	BoCML22/Bol007430	4e-112
	BoCML22/Bol028683	5e-60
BrCML23/Bra004165	AtCML23/AT1G66400	2e-69
	AtCML24/AT5G37770	1e-62
	BoCALM/Bol012526	4e-65
BrCML24/Bra025439	BoCML24/Bol005351	2e-81
BrCML25-1/Bra032785	AtCML25/AT1G24620	5e-54
	BoCML25/Bol023625	2e-38
	BoCML25/Bol005306	6e-91
	BoCML25/Bol043263	4e-89
BrCML26/Bra015979	AtCML26/AT1G73630	1e-73
	AtCML27/AT1G18210	2e-63
	BoCML26/Bol026249	2e-15
BrCML27-1/Bra025924	AtCML27/AT1G18210	2e-81
	AtCML26/AT1G73630	1e-61
	BoCML27/Bol030794	2e-83
	BoCML27/Bol013224	7e-79
BrCML30-1/Bra028438	AtCML46/AT5G39670	2e-86
	BoCML45/Bol012150	3e-51
	BoCML45/Bol036465	3e-58
	BoCML45/Bol006771	1e-67
BrCML30-2/Bra039037	AtCML45/AT3G29000	3e-41
	AtCML46/AT5G39670	9e-40
	BoCML45/Bol032267	1e-59
BrCML32/Bra005785	BoCML32/Bol015339	2e-34
BrCML35-1/Bra004620	AtCML35/AT2G41410	2e-79
	BoCML35/Bol006922	1e-82
	BoCML35/Bol005163	1e-78
BrCML36/Bra029821	AtCML36/AT3G10190	2e-81
	BoCML36/Bol011364	2e-34
BrCML39-1/Bra015728	AtCML39/AT1G76640	4e-68
	BoCML38/Bol027610	7e-80
	BoCML39/Bol039227	1e-17
	BoCML38/Bol039846	2e-74
BrCML40/Bra000985	AtCML40/AT3G01830	2e-58
	BoCML40/Bol010737	4e-59
BrCML41-1/Bra012889	AtCML41/AT3G50770	6e-96
	BoCML41/Bol002305	2e-86
BrCML42-1/Bra038801	AtCML42/AT4G20780	2e-85
	BoCML42/Bol028357	2e-90
	BoCML42/Bol024333	2e-87
	BoCML42/Bol011926	4e-82
BrCML43-1/Bra039511	AtCML43/AT5G44460	1e-84
	AtCML42/AT4G20780	9e-72
	BoCML43/Bol006381	2e-86
	BoCML43/Bol024138	4e-86
BrCML44/Bra017927	AtCML44/AT1G21550	8e-60
	BoCML44/Bol009665	4e-60
BrCML47-1/Bra018143	AtCML47/AT3G47480	2e-74
	BoCML47/Bol024879	5e-74
BrCML48/Bra000510	AtCML48/AT2G27480	3e-101
	BoCML48/Bol032916	4e-100
BrCML49/Bra034103	AtCML49/AT3G10300	1e-137
	BoCML49/Bol023122	3e-129
BrCML50-1/Bra009480	AtCML50/AT5G04170	2e-129
	BoCML50/Bol010002	5e-63
	BoCML50/Bol015352	7e-62
