# Supplementary material for: Genome-wide identification and expression analysis of calmodulin-like (CML) genes in Chinese cabbage (Brassica rapa L. ssp. pekinensis)
Source: BMC Genomics. 2017 Nov 2;18:842. doi: 10.1186/s12864-017-4240-2 (PMC5668983; doi:10.1186/s12864-017-4240-2)
Supplement: Supplementary file 6 — The FPKM values of BrCML genes in five different tissues of Chinese cabbage. (XLSX 13 kb) [file 12864_2017_4240_MOESM6_ESM.xlsx]

## Sheet: Table S4
Table S4 The FPKM values of BrCML genes in five different tissues of Chinese cabbage
Gene name	Gene ID	FPKM values
		Root	Stem	Leaf	Flower	Silique
BrCML1	Bra039845	33.0651	5.69624	21.8716	134.37	0.366493
BrCML2-1	Bra034907	0.361645	0	0	3.26071	1.01899
BrCML2-2	Bra032677	0	0	0	3.62302	0
BrCML3-2	Bra001254	1.43111	0	0.368481	0.358484	3.02508
BrCML3-3	Bra040379	0	0	0	2.99406	0
BrCML4-1	Bra007450	101.928	1.22674	0.748508	6.07964	9.60597
BrCML4-2	Bra003376	4.92015	10.2287	14.0332	9.28993	2.84536
BrCML5-1	Bra000299	8.02181	39.4857	23.4074	17.1119	0
BrCML5-2	Bra037722	0	0	0	0	0
BrCML5-3	Bra019554	0	0	0	0	0
BrCML5-4	Bra035972	0	0	0	0	0
BrCML5-5	Bra034870	0	0	0	0	0
BrCML6-1	Bra000836	0	0	0	135.868	0
BrCML7-1	Bra030632	0	0	0	55.4866	0
BrCML7-2	Bra032444	0	0	0	0	0
BrCML8-1	Bra023786	72.4508	38.0264	77.4967	7.99251	13.6885
BrCML8-2	Bra039723	2.86221	0	0	0	0
BrCML9-1	Bra033467	32.7596	8.30914	7.58324	5.98437	1.93705
BrCML9-2	Bra018296	0	0	0	0	0
BrCML11-1	Bra001892	5.30987	0	1.09385	0	1.99589
BrCML11-2	Bra033898	14.7119	6.07047	1.80417	0	1.97549
BrCML13-1	Bra019756	102.435	35.6062	30.3496	23.8404	32.4481
BrCML13-2	Bra026976	28.7272	19.573	9.33834	21.5699	21.2775
BrCML15-1	Bra025896	0	0	0	0.343987	0
BrCML15-2	Bra031033	0	0	0	1.96626	0
BrCML16-1	Bra025149	6.85364	12.5429	21.5295	21.6108	1.84357
BrCML16-2	Bra017355	54.7101	39.6594	53.3304	2.31432	0
BrCML17-1	Bra040770	0	0	0	0	0
BrCML18	Bra021379	18.6356	3.05999	3.78074	0.613541	3.88837
BrCML21-1	Bra026432	3.63837	1.50599	0.418021	0.203848	4.31814
BrCML21-2	Bra019102	4.69511	0.356311	0	0.709279	0.333595
BrCML22-1	Bra015009	33.5509	4.85667	6.6961	4.75005	0
BrCML22-3	Bra028360	0.148351	0	0.153611	0.299893	0
BrCML23	Bra004165	345.97	230.464	97.6475	84.6023	121.507
BrCML24	Bra025439	420.733	1068.97	696.019	316.835	359.441
BrCML25-1	Bra032785	1.46503	0.577548	0.501283	29.2004	0.682151
BrCML25-2	Bra010974	0.262373	0	0	2.37543	0
BrCML25-3	Bra012497	0	0	0	7.5663	0
BrCML26	Bra015979	190.291	96.5817	16.6297	71.1429	4.74471
BrCML27-1	Bra025924	250.192	204.273	155.625	69.666	86.2221
BrCML27-2	Bra016564	242.786	161.367	468.99	9.3932	46.7311
BrCML30-1	Bra028438	0.980297	0.124724	0.253135	0.493425	1.04404
BrCML30-2	Bra039037	71.312	11.9627	5.24959	0	1.01022
BrCML32	Bra005785	0	0	0	0	1.66933
BrCML34-1	Bra018787	0	0	0	0	1.27434
BrCML34-2	Bra032282	0.467855	0	0	0	7.85316
BrCML35-1	Bra004620	32.472	89.5546	37.8434	56.2274	38.1356
BrCML35-2	Bra016936	59.5492	97.7824	38.997	31.1868	30.3066
BrCML36	Bra029821	9.91191	27.5463	2.32799	6.35499	12.4926
BrCML38-1	Bra015727	465.306	312.991	113.95	7.47415	31.2137
BrCML38-2	Bra003712	205.474	46.373	19.0665	1.1256	1.58631
BrCML39-1	Bra015728	18.8705	59.7552	9.54443	2.40791	1.45193
BrCML39-2	Bra008268	5.14652	0	0	0	0
BrCML39-3	Bra008269	9.47053	0	0	0	0
BrCML40	Bra000985	138.323	11.5376	15.1979	0	0
BrCML41-1	Bra012889	2.56432	7.89481	69.1272	23.0099	54.3343
BrCML42-1	Bra038801	83.0099	27.644	169.767	15.9298	0.474061
BrCML42-2	Bra013470	46.5993	2.13851	8.06367	0	0
BrCML42-3	Bra020916	0.53739	1.38621	0	4.86405	0
BrCML43-1	Bra039511	126.164	22.4578	17.4754	8.51218	42.962
BrCML43-2	Bra033745	29.7659	8.61588	10.9926	18.1227	15.0948
BrCML44	Bra017927	2.87317	0.923007	0.84433	1.64147	6.33994
BrCML45-1	Bra025654	42.1737	36.0873	36.0177	4.19048	48.3775
BrCML45-2	Bra030349	1.06622	1.37346	0.27517	0.268096	0
BrCML45-3	Bra033077	186.7	8.02952	13.3775	1.33	0.375027
BrCML47-1	Bra018143	6.50089	1.95888	3.91434	0.272388	0.383969
BrCML47-2	Bra019503	0.266554	0.274691	0.825511	2.41286	0
BrCML48	Bra000510	2.04604	0.407073	1.69243	1.44424	2.62213
BrCML49	Bra034103	138.969	144.741	82.2677	65.5946	71.9638
BrCML50-1	Bra009480	9.96479	11.0664	11.1229	11.0861	9.4169
BrCML50-2	Bra005797	12.9435	36.8437	8.78273	10.316	8.19262
