# Supplementary material for: Genome-wide identification and expression analysis of calmodulin-like (CML) genes in Chinese cabbage (Brassica rapa L. ssp. pekinensis)
Source: BMC Genomics. 2017 Nov 2;18:842. doi: 10.1186/s12864-017-4240-2 (PMC5668983; doi:10.1186/s12864-017-4240-2)
Supplement: Supplementary file 7 — The expression values of BrCML genes under 45 °C heat treatment in Chinese cabbage. (XLSX 19 kb) [file 12864_2017_4240_MOESM7_ESM.xlsx]

## Sheet: Table S5
Table S5 The expression values of BrCML genes under 45℃ heat treatment in Chinese cabbage
Gene name	Gene ID	Values						Fold changes
		CK	0.5h	1h	2h	3h	4h	0.5h	1h	2h	3h	4h
BrCML1	Bra039845	1604.33	2326.22	1848.65	1575.15	1382.47	955.45	0.536017	0.204501	-0.0264817	-0.214723	-0.747719
BrCML2-1	Bra034907	205.184	140.12	190.785	212.308	181.231	245.043	-0.550255	-0.10497	0.0492405	-0.179088	0.256117
BrCML2-2	Bra032677	119.041	241.635	239.636	373.026	277.948	484.182	1.02137	1.00939	1.64782	1.22336	2.02409
BrCML3-2	Bra001254	113.857	186.257	152.059	180.795	144.823	130.083	0.710072	0.417408	0.667132	0.347068	0.192209
BrCML3-3	Bra040379	206.516	225.069	263.628	346.138	160.116	206.614	0.124114	0.35225	0.745094	-0.367136	0.000684453
BrCML4-1	Bra007450	280.299	228.076	221.614	201.683	242.255	210.387	-0.297452	-0.338918	-0.474877	-0.21044	-0.413921
BrCML4-2	Bra003376	242.909	71.5145	85.5204	64.0364	66.4969	85.3721	-1.76411	-1.50608	-1.92345	-1.86906	-1.50858
BrCML5-1	Bra000299	3928.3	4095.18	3437.24	3756.88	3188.49	3679.22	0.0600218	-0.192655	-0.0643701	-0.301032	-0.0945052
BrCML5-2	Bra037722	4821.28	6164.16	5248.34	5832.04	5124.85	5651.4	0.354488	0.122445	0.274584	0.0880936	0.229192
BrCML5-3	Bra019554	6192.05	7335.54	6095.6	7216.75	5395.45	6360.9	0.244486	-0.0226489	0.220932	-0.198674	0.0388138
BrCML5-4	Bra035972	5038.4	5697.27	4504.32	4795.73	4910.75	5612.15	0.177305	-0.161656	-0.0712152	-0.0370223	0.155588
BrCML5-5	Bra034870	5445.8	6247.74	5495.65	6158.25	5470.91	6132.97	0.19819	0.0131461	0.177376	0.00663682	0.171442
BrCML6-1	Bra000836	36.9279	59.193	58.2527	56.1425	58.443	64.9141	0.680715	0.657614	0.604382	0.662319	0.813821
BrCML7-1	Bra030632	185.393	258.009	322.454	254.839	222.237	329.308	0.476835	0.798507	0.458999	0.261512	0.828851
BrCML7-2	Bra032444	133	315.987	378.664	310.933	403.522	345.545	1.24844	1.50949	1.22518	1.60122	1.37745
BrCML8-1	Bra023786	10389.2	12768.4	13156	13045.2	14050.9	14988.6	0.297493	0.340636	0.328434	0.435578	0.528781
BrCML8-2	Bra039723	74.0551	72.8464	180.447	150.674	134.738	166.118	-0.0237414	1.2849	1.02476	0.863486	1.16554
BrCML9-1	Bra033467	8040.56	12336.6	11709.9	11745.5	13044.4	11770.5	0.617577	0.542361	0.54674	0.698063	0.549808
BrCML9-2	Bra018296	8250.04	11435.8	11866.1	10750.3	13392.3	11755.6	0.471084	0.524373	0.381904	0.698931	0.510875
BrCML11-1	Bra001892	4306.29	5122.75	6552.32	5793.1	5604.28	6357.38	0.250473	0.60556	0.42789	0.380084	0.561987
BrCML11-2	Bra033898	7397.66	9169.81	9095.24	9279.91	10146.3	9855.87	0.309823	0.298043	0.327042	0.455813	0.413914
BrCML13-1	Bra019756	5942.85	3695.06	4014.25	4105.84	4257.32	3994.65	-0.685557	-0.566024	-0.533478	-0.481209	-0.573086
BrCML13-2	Bra026976	3655.56	2833.33	2679.3	3110	3177.23	3267.7	-0.367594	-0.448236	-0.233178	-0.202323	-0.161817
BrCML15-1	Bra025896	106.831	309.638	277.772	197.314	228.929	230.145	1.53525	1.37857	0.885163	1.09957	1.10721
BrCML15-2	Bra031033	161.459	276.823	235.82	258.455	250.516	305.736	0.777796	0.546518	0.678745	0.633735	0.921119
BrCML16-1	Bra025149	3380.62	3336.57	3245.45	3427.06	2491.97	2992.32	-0.0189221	-0.0588693	0.0196836	-0.440001	-0.176023
BrCML16-2	Bra017355	5077.18	5449.02	5194.64	5339.88	4124.15	4530.27	0.101969	0.0329964	0.0727799	-0.299931	-0.16443
BrCML17-1	Bra040770	156.112	168.729	294.897	303.692	294.589	281.17	0.112127	0.91763	0.960027	0.916122	0.848861
BrCML18	Bra021379	4097.21	2804.82	2929.99	3210.8	3303.44	3295.08	-0.546734	-0.483746	-0.351709	-0.310673	-0.314328
BrCML21-1	Bra026432	1065.29	1566.31	1743.37	3363.93	4427.94	6849	0.556124	0.710633	1.6589	2.05539	2.68465
BrCML21-2	Bra019102	1737.46	4013.67	4588.2	4260.75	4648.31	3836.22	1.20794	1.40095	1.29413	1.41973	1.14271
BrCML22-1	Bra015009	340.137	453.59	301.487	311.081	312.815	411.765	0.415273	-0.17402	-0.128826	-0.120806	0.275705
BrCML22-3	Bra028360	70.3405	162.109	253.035	173.905	188.57	272.969	1.20454	1.84691	1.30587	1.42267	1.95631
BrCML23	Bra004165	4840.34	8985.02	7512.84	8132.68	7503.02	9703.45	0.892413	0.63425	0.748622	0.632363	1.00339
BrCML24	Bra025439	20064.1	22391.2	20419.3	21843.8	22954.2	23724.8	0.158315	0.025317	0.122607	0.194142	0.241779
BrCML25-1	Bra032785	7478.95	6372.73	7142.78	6897.12	6636.47	6814.29	-0.230924	-0.0663501	-0.116842	-0.17242	-0.134272
BrCML25-2	Bra010974	157.48	313.352	296.842	483.537	433.414	999.737	0.992616	0.914527	1.61846	1.46058	2.66638
BrCML25-3	Bra012497	284.194	429.232	583.659	635.274	605.394	872.772	0.594882	1.03825	1.1605	1.091	1.61873
BrCML26	Bra015979	2822.96	1783.1	1464.93	1118.62	1113.94	840.358	-0.662821	-0.946377	-1.33549	-1.34154	-1.74813
BrCML27-1	Bra025924	22713	28527	31367.6	25429.8	24956.3	24227.4	0.32881	0.465757	0.163002	0.135886	0.0931213
BrCML27-2	Bra016564	27982.3	31313.4	28202.4	28949.7	29397.8	31653.2	0.162266	0.0113034	0.0490338	0.0711936	0.177837
BrCML30-1	Bra028438	904.015	1231.24	1316.21	1071.96	868.651	731.51	0.445693	0.541971	0.245832	-0.0575701	-0.305469
BrCML30-2	Bra039037	391.876	1334.02	709.183	617.081	416.82	594.506	1.76731	0.855761	0.655063	0.0890273	0.601294
BrCML32	Bra005785	64.0771	33.7793	12.2687	12.5245	14.7495	21.1629	-0.923669	-2.38483	-2.35506	-2.11914	-1.59827
BrCML34-1	Bra018787	104.15	153.479	160.02	211.394	148.849	462.646	0.559378	0.619589	1.02127	0.515187	2.15125
BrCML34-2	Bra032282	12.2827	10.9819	16.7975	10.9506	28.4793	28.7275	-0.1615	0.451619	-0.165618	1.21329	1.2258
BrCML35-1	Bra004620	11653.2	6267.88	5742.98	6178.98	5477.63	6488.03	-0.894677	-1.02085	-0.915286	-1.0891	-0.844874
BrCML35-2	Bra016936	24690	11729.8	11559.7	11243.2	12790.3	12801.3	-1.07375	-1.09482	-1.13487	-0.948877	-0.947637
BrCML36	Bra029821	339.07	282.978	178.7	138.557	103.804	158.462	-0.260893	-0.924044	-1.2911	-1.70772	-1.09745
BrCML38-1	Bra015727	6003.66	12747.8	12933.9	11678.6	10948.7	11492.3	1.08633	1.10724	0.959953	0.866845	0.936753
BrCML38-2	Bra003712	15274.3	16593.3	16920.1	16517.7	17563.1	16109.8	0.119495	0.147632	0.112907	0.201441	0.0768323
BrCML39-1	Bra015728	422.393	858.934	700.117	615.308	649.847	1132.48	1.02396	0.72901	0.542723	0.621514	1.42283
BrCML39-2	Bra008268	84.6668	184.814	389.549	238.639	215.285	325.876	1.12621	2.20194	1.49496	1.34638	1.94445
BrCML39-3	Bra008269	719.369	1882.8	2664.86	2512.82	2471.8	3065.52	1.38808	1.88926	1.8045	1.78076	2.09133
BrCML40	Bra000985	1474.63	2396.17	2167.15	2025.16	1632.95	1565.26	0.700377	0.555446	0.457683	0.147128	0.0860493
BrCML41-1	Bra012889	1753.42	530.869	898.471	818.654	1237.5	885.596	-1.72374	-0.964628	-1.09885	-0.502743	-0.985451
BrCML42-1	Bra038801	268.584	305.069	263.882	248.081	306.386	236.006	0.183762	-0.0254804	-0.114562	0.189977	-0.18655
BrCML42-2	Bra013470	13375.8	3582.68	5719.56	4992.28	6037.22	4451.78	-1.90051	-1.22565	-1.42185	-1.14767	-1.58717
BrCML42-3	Bra020916	168.445	103.338	140.898	150.145	129.788	71.8518	-0.704907	-0.257626	-0.165921	-0.376121	-1.22918
BrCML43-1	Bra039511	2237.78	2385.02	2712.9	2856.25	3014.87	3295.81	0.0919332	0.277768	0.352054	0.430028	0.558565
BrCML43-2	Bra033745	1747.54	2018.59	2527.11	2231.26	2387.75	2087.52	0.208022	0.532163	0.352533	0.450326	0.256465
BrCML44	Bra017927	5168.9	18551.1	21026.3	18641	22318.5	18402.4	1.84358	2.02427	1.85055	2.11031	1.83196
BrCML45-1	Bra025654	1510.74	2493.19	3022.73	1795.4	1547.78	1376.86	0.722737	1.0006	0.24905	0.034945	-0.133874
BrCML45-2	Bra030349	241.794	164.58	250.598	147.59	147.224	114.686	-0.554989	0.0515965	-0.712183	-0.715766	-1.07609
BrCML45-3	Bra033077	507.83	862.965	607.934	496.96	273.9	367.685	0.764956	0.259569	-0.0312159	-0.890696	-0.465875
BrCML47-1	Bra018143	840.264	326.22	339.478	163.883	118.611	112.3	-1.365	-1.30752	-2.35818	-2.8246	-2.90348
BrCML47-2	Bra019503	327.581	409.694	98.282	272.978	164.988	76.8238	0.322695	-1.73685	-0.263067	-0.989491	-2.09223
BrCML48	Bra000510	696.957	1005.97	975.054	905.645	1134.22	889.885	0.529446	0.484412	0.377876	0.702559	0.352549
BrCML49	Bra034103	37265.2	38356.5	41373.8	39517.6	42769.1	45458.4	0.0416421	0.150888	0.0846663	0.19874	0.286718
BrCML50-1	Bra009480	10145.8	10016.2	10638.3	10777.5	11343.1	13194.3	-0.0185474	0.068385	0.0871399	0.160932	0.379032
BrCML50-2	Bra005797	8637.1	7092.78	6919.95	5905.44	6260.25	6806.05	-0.284196	-0.319785	-0.548502	-0.464327	-0.343729
