# Supplementary material for: Genome-wide identification and expression analysis of calmodulin-like (CML) genes in Chinese cabbage (Brassica rapa L. ssp. pekinensis)
Source: BMC Genomics. 2017 Nov 2;18:842. doi: 10.1186/s12864-017-4240-2 (PMC5668983; doi:10.1186/s12864-017-4240-2)
Supplement: Supplementary file 9 — The expression values of BrCML genes under low temperature treatment in Chinese cabbage. (XLSX 11 kb) [file 12864_2017_4240_MOESM9_ESM.xlsx]

## Sheet: Table S6
Table S6 The expression values of BrCML genes under low temperature treatment in Chinese cabbage
Gene name	Gene ID	RPKM values
		head (25℃)	non-head (4℃)
BrCML1	Bra039845	64.3828	69.3944
BrCML3-2	Bra001254	0.591887	0.891838
BrCML4-1	Bra007450	0.862751	2.76066
BrCML4-2	Bra003376	6.73284	2.01975
BrCML5-1	Bra000299	25.8707	45.781
BrCML8-1	Bra023786	76.0018	96.8108
BrCML9-1	Bra033467	32.5948	158.34
BrCML11-1	Bra001892	5.58665	0.295361
BrCML11-2	Bra033898	8.52935	0.293468
BrCML13-1	Bra019756	51.5639	76.5065
BrCML13-2	Bra026976	20.4527	16.899
BrCML15-1	Bra025896	0.269971	0.289753
BrCML16-1	Bra025149	69.781	108.695
BrCML16-2	Bra017355	99.8861	143.56
BrCML18	Bra021379	6.56452	22.3519
BrCML21-1	Bra026432	0.37984	0.810283
BrCML21-2	Bra019102	0.241971	0.450594
BrCML22-1	Bra015009	7.98979	1.18912
BrCML22-3	Bra028360	0.159354	0.160073
BrCML23	Bra004165	74.1378	98.3994
BrCML24	Bra025439	933.617	1238.36
BrCML25-1	Bra032785	0.332728	1.41957
BrCML25-2	Bra010974	0.241971	0.243516
BrCML26	Bra015979	8.85264	13.4482
BrCML27-1	Bra025924	513.785	617.499
BrCML27-2	Bra016564	792.215	559.575
BrCML30-1	Bra028438	4.79331	1.39435
BrCML30-2	Bra039037	7.69354	14.2526
BrCML34-1	Bra018787	0.346282	0.160073
BrCML34-2	Bra032282	0.345267	0.346826
BrCML35-1	Bra004620	145.212	76.373
BrCML35-2	Bra016936	151.441	142.094
BrCML36	Bra029821	22.1797	8.10477
BrCML38-1	Bra015727	293.378	838.145
BrCML38-2	Bra003712	35.2913	403.89
BrCML39-1	Bra015728	6.24812	3.76679
BrCML39-3	Bra008269	0.2343	0.2693
BrCML40	Bra000985	11.7884	133.474
BrCML41-1	Bra012889	33.4538	4.26392
BrCML42-1	Bra038801	20.9695	99.7746
BrCML42-2	Bra013470	2.0439	32.4585
BrCML42-3	Bra020916	0.23057	1.23732
BrCML43-1	Bra039511	2.11091	81.5552
BrCML43-2	Bra033745	2.11091	8.75593
BrCML44	Bra017927	160.201	61.2563
BrCML45-1	Bra025654	44.9658	44.8121
BrCML45-2	Bra030349	1.15381	0.246134
BrCML45-3	Bra033077	14.2308	73.6903
BrCML47-1	Bra018143	23.0938	44.2881
BrCML47-2	Bra019503	10.6151	0.984538
BrCML48	Bra000510	3.44908	5.31387
BrCML49	Bra034103	430.694	556.096
BrCML50-1	Bra009480	14.4246	19.7634
BrCML50-2	Bra005797	14.0642	17.0012
