# Supplementary material for: Genome-wide identification and expression analysis of calmodulin-like (CML) genes in Chinese cabbage (Brassica rapa L. ssp. pekinensis)
Source: BMC Genomics. 2017 Nov 2;18:842. doi: 10.1186/s12864-017-4240-2 (PMC5668983; doi:10.1186/s12864-017-4240-2)
Supplement: Supplementary file 10 — The putative miRNAs targeting BrCML genes from previously reported libraries. (XLSX 9 kb) [file 12864_2017_4240_MOESM10_ESM.xlsx]

## Sheet: Table S7
Table S7 The putative miRNAs targeting BrCML genes from previously reported libraries
MiRNA name	Name in previous report	Target gene	Target description	MiRNA sequence (5' to 3')	Source
Known
miR156	bra-miR156u	BrCML49/Bra034103	calcium-binding protein CML49	ACAGAUGAAAGAGAGCA	Kim et al., 2012
miR172	bra-miR172r	BrCML44/Bra017927	calcium-binding protein CML44	CAGCACCAUCAAGAUUCAC	Kim et al., 2012
miR2199	miR2199	BrCML41-1/Bra012889	calcium-binding protein CML41	UGAUAACUCGACGGAUCGC	Wang et al., 2012
miR414	bra-miR414a	BrCML21-1/Bra026432	calcium-binding protein CML21	UCAUCGUCAUCAUCAUCGU	Kim et al., 2012
miR835	miR835	BrCML42-1/Bra038801	calcium-binding protein CML42	UGGAGAAGACGAAGAGAG	Wang et al., 2012
miR835	miR835	BrCML43-1/Bra039511	calcium-binding protein CML43	UGGAGAAGACGAAGAGAG	Wang et al., 2012
miR838	bra-miR838	BrCML32/Bra005785	calcium-binding protein CML32	UUUUCUUCUUCUUCUUGCAC	Kim et al., 2012
miR838	bra-miR838	BrCML45-3/Bra033077	calcium-binding protein CML45	UUUUCUUCUUCUUCUUGCAC	Kim et al., 2012
Novel
miRN01	BrmiRC0485	BrCML25-1/Bra032785	calcium-binding protein CML25	UCUUAAAUUCGUUGAGAUCA	Zhou et al., 2016; Zhou et al., 2014
miRN01	BrmiRC0485	BrCML25-2/Bra010974	calcium-binding protein CML25	UCUUAAAUUCGUUGAGAUCA	Zhou et al., 2016; Zhou et al., 2014
miRN: the abbreviation of novel miRNA.
Kim B, Yu HJ, Park SG, Shin JY, Kim MO, Mun JH. Identification and profiling of novel microRNAs in the Brassica rapa genome based on small RNA deep sequencing. BMC Plant Biol. 2012; 12(1): 218.
Wang F, Li L, Liu L, Li H, Zhang Y, Yao Y, et al. High-throughput sequencing discovery of conserved and novel microRNAs in Chinese cabbage (Brassica rapa L. ssp. pekinensis). Mol Genet Genomics. 2012; 287(7): 555-563.
Zhou B, Fan P, Li Y. High-throughput sequence analysis of small RNAs in skotomorphogenic seedlings of Brassica rapa ssp. rapa. Gene. 2014; 548(1): 68-74.
Zhou B, Fan P, Li Y, Yan H, Xu Q. Exploring miRNAs involved in blue/UV-A light response in Brassica rapa reveals special regulatory mode during seedling development. BMC Plant Biol. 2016; 16: 111.
