# Supplementary material for: Genome-wide identification and expression analysis of calmodulin-like (CML) genes in Chinese cabbage (Brassica rapa L. ssp. pekinensis)
Source: BMC Genomics. 2017 Nov 2;18:842. doi: 10.1186/s12864-017-4240-2 (PMC5668983; doi:10.1186/s12864-017-4240-2)
Supplement: Supplementary file 12 — Information of STRING search results for interaction networks of BrCML genes. (XLSX 12 kb) [file 12864_2017_4240_MOESM12_ESM.xlsx]

## Sheet: Table S8
Table S8 Information of STRING search results for interaction networks of BrCML genes
Query sequence in Chinese cabbage	STRING protein in Arabidopsis thaliana	Annotation	Identity	Bitscore
BrCML1	CML30	Calmodulin-like 30; Potential calcium sensor	0.88	336
BrCML2-1	UNE14	Calmodulin-like protein 2; Potential calcium sensor that is required for pollen tube attraction for ovule fertilization	0.93	252
BrCML2-2	UNE14	Calmodulin-like protein 2; Potential calcium sensor that is required for pollen tube attraction for ovule fertilization	0.92	251
BrCML3-1	AGD11	ARF-GAP domain 11; Potential calcium sensor	0.93	267
BrCML3-2	AGD11	ARF-GAP domain 11; Potential calcium sensor	0.93	262
BrCML3-3	AGD11	ARF-GAP domain 11; Potential calcium sensor	0.9	244
BrCML4-1	AT3G59440	Calmodulin-like protein 4; Potential calcium sensor	0.89	347
BrCML4-2	AT3G59440	Calmodulin-like protein 4; Potential calcium sensor	0.88	348
BrCML5-1	MSS3	Calmodulin-like protein 5; Potential calcium sensor	0.87	357
BrCML5-2	MSS3	Calmodulin-like protein 5; Potential calcium sensor	0.85	357
BrCML5-3	MSS3	Calmodulin-like protein 5; Potential calcium sensor	0.92	293
BrCML5-4	MSS3	Calmodulin-like protein 5; Potential calcium sensor	0.94	211
BrCML5-5	MSS3	Calmodulin-like protein 5; Potential calcium sensor	0.92	293
BrCML6-1	AT4G03290	Calmodulin-like protein 6; Potential calcium sensor	0.89	251
BrCML6-2	AT4G03290	Calmodulin-like protein 6; Potential calcium sensor	0.84	246
BrCML7-1	RHS2	Calmodulin-like protein 7; Potential calcium sensor	0.91	259
BrCML7-2	RHS2	Calmodulin-like protein 7; Potential calcium sensor	0.95	265
BrCML8-1	CML11	Calmodulin-like 11; Potential calcium sensor	0.96	286
BrCML8-2	CAM8	Calmodulin 8; Potential calcium sensor	0.9	267
BrCML8-3	CAM8	Calmodulin 8; Potential calcium sensor	0.91	271
BrCML9-1	CAM9	Calmodulin 9; Potential calcium sensor	0.93	285
BrCML9-2	CAM9	Calmodulin 9; Potential calcium sensor	0.94	190
BrCML11-1	CML11	Calmodulin-like 11; Potential calcium sensor	0.94	278
BrCML11-2	CML11	Calmodulin-like 11; Potential calcium sensor	0.95	281
BrCML11-3	CML11	Calmodulin-like 11; Potential calcium sensor	0.95	281
BrCML13-1	AT1G12310	Calcium-binding EF-hand family protein; Potential calcium sensor	0.96	288
BrCML13-2	AT1G12310	Calcium-binding EF-hand family protein; Potential calcium sensor	0.95	290
BrCML13-3	AT1G12310	Calcium-binding EF-hand family protein; Potential calcium sensor	0.94	282
BrCML15-1	AT1G18530	EF hand calcium-binding protein family; Potential calcium sensor	0.91	291
BrCML15-2	AT1G18530	EF hand calcium-binding protein family; Potential calcium sensor	0.88	192
BrCML16-1	AT3G25600	Calcium-binding EF-hand family protein; Potential calcium sensor	0.95	313
BrCML16-2	AT3G25600	Calcium-binding EF-hand family protein; Potential calcium sensor	0.96	314
BrCML17-1	AT1G32250	Calcium-binding EF-hand family protein; Potential calcium sensor	0.93	318
BrCML17-2	AT1G32250	Calcium-binding EF-hand family protein; Potential calcium sensor	0.69	204
BrCML18	AT3G03000	Putative calcium-binding protein CML18; Potential calcium sensor that modulates ion selectivity of NHX1	0.91	290
BrCML21-1	AT4G26470	Calcium-binding EF-hand family protein; Potential calcium sensor	0.92	399
BrCML21-2	AT4G26470	Calcium-binding EF-hand family protein; Potential calcium sensor	0.89	392
BrCML22-1	AT3G24110	Calcium-binding EF-hand family protein; Potential calcium sensor	0.89	397
BrCML22-2	AT3G24110	Calcium-binding EF-hand family protein; Potential calcium sensor	0.89	397
BrCML22-3	AT3G24110	Calcium-binding EF-hand family protein; Potential calcium sensor	0.89	393
BrCML23	CML23	Calmodulin like 23; Potential calcium sensor	0.8	243
BrCML24	TCH2	TOUCH 2; Calcium-binding protein that may positively regulate abscisic acid (ABA) inhibition of germination and seedling development. May be required for photoperiod-induced flowering and function in ion homeostasis	0.84	257
BrCML25-1	AT1G24620	Putative calcium-binding protein CML25; Potential calcium sensor	0.91	329
BrCML25-2	AT1G24620	Putative calcium-binding protein CML25; Potential calcium sensor	0.91	333
BrCML25-3	AT1G24620	Putative calcium-binding protein CML25; Potential calcium sensor	0.87	325
BrCML26	AT1G73630	EF hand calcium-binding protein family; Potential calcium sensor	0.86	271
BrCML27-1	AT1G18210	Calcium-binding EF-hand family protein; Potential calcium sensor	0.92	298
BrCML27-2	AT1G18210	Calcium-binding EF-hand family protein; Potential calcium sensor	0.91	297
BrCML30-1	AT5G39670	Calcium-binding EF-hand family protein; Potential calcium sensor	0.61	209
BrCML30-2	AT5G39670	Calcium-binding EF-hand family protein; Potential calcium sensor	0.62	223
BrCML32	AT5G17470	EF hand calcium-binding protein family; Potential calcium sensor	0.63	189
BrCML34-1	AT3G03410	EF hand calcium-binding protein family; Potential calcium sensor	0.63	167
BrCML34-2	AT3G03410	EF hand calcium-binding protein family; Potential calcium sensor	0.59	164
BrCML35-1	AT2G41410	Calcium-binding EF-hand family protein; Potential calcium sensor	0.8	291
BrCML35-2	AT2G41410	Calcium-binding EF-hand family protein; Potential calcium sensor	0.76	281
BrCML36	AT3G10190	Calcium-binding EF-hand family protein; Potential calcium sensor	0.77	298
BrCML38-1	CML38	Calmodulin-like 38; Potential calcium sensor that binds calcium in vitro	0.81	290
BrCML38-2	CML38	Calmodulin-like 38; Potential calcium sensor that binds calcium in vitro	0.82	291
BrCML39-1	AT1G76640	Calcium-binding protein CML39; Potential calcium sensor that binds calcium in vitro	0.84	273
BrCML39-2	AT1G76640	Calcium-binding protein CML39; Potential calcium sensor that binds calcium in vitro	0.73	231
BrCML39-3	AT1G76640	Calcium-binding protein CML39; Potential calcium sensor that binds calcium in vitro	0.81	257
BrCML40	AT3G01830	Calcium-binding EF-hand family protein; Potential calcium sensor	0.78	220
BrCML41-1	CML41	Calmodulin-like 41; Potential calcium sensor	0.83	346
BrCML41-2	CML41	Calmodulin-like 41; Potential calcium sensor	0.66	253
BrCML42-1	CML42	Calmodulin like 42; Probable calcium sensor that binds calcium in vitro. Involved in the regulation of trichome branching	0.86	315
BrCML42-2	CML42	Calmodulin like 42; Probable calcium sensor that binds calcium in vitro. Involved in the regulation of trichome branching	0.84	315
BrCML42-3	CML42	Calmodulin like 42; Probable calcium sensor that binds calcium in vitro. Involved in the regulation of trichome branching	0.81	298
BrCML43-1	CML43	Calmodulin like 43; Calcium-binding protein that may mediate calcium- dependent signal during plant defense response	0.87	308
BrCML43-2	CML43	Calmodulin like 43; Calcium-binding protein that may mediate calcium- dependent signal during plant defense response	0.86	309
BrCML44	AT1G21550	Calcium-binding EF-hand family protein; Potential calcium sensor	0.79	248
BrCML45-1	AT5G39670	Calcium-binding EF-hand family protein; Potential calcium sensor	0.72	286
BrCML45-2	AT5G39670	Calcium-binding EF-hand family protein; Potential calcium sensor	0.77	313
BrCML45-3	AT5G39670	Calcium-binding EF-hand family protein; Potential calcium sensor	0.79	314
BrCML47-1	AT3G47480	Calcium-binding EF-hand family protein; Potential calcium sensor	0.81	264
BrCML47-2	AT3G47480	Calcium-binding EF-hand family protein; Potential calcium sensor	0.8	274
BrCML48	AT2G27480	Calcium-binding EF-hand family protein; Potential calcium sensor	0.8	363
BrCML50-1	AT5G04170	Calcium-binding EF-hand family protein; Potential calcium sensor	0.77	458
BrCML50-2	AT5G04170	Calcium-binding EF-hand family protein; Potential calcium sensor	0.78	470
